# Supplementary material for: High-Nitrate-Supply-Induced Transcriptional Upregulation of Ascorbic Acid Biosynthetic and Recycling Pathways in Cucumber
Source: Plants (Basel). 2023 Mar 13;12(6):1292. doi: 10.3390/plants12061292 (PMC10051573; doi:10.3390/plants12061292)
Supplement: Supplementary file 1 [file plants-12-01292-s001.zip]

Archive with 1 entries (1 files):
- plants-2186694-supplementary.pdf
